# Supplementary material for: Symbiont location, host fitness, and possible coadaptation in a symbiosis between social amoebae and bacteria
Source: eLife. 2018 Dec 31;7:e42660. doi: 10.7554/eLife.42660 (PMC6336404; doi:10.7554/eLife.42660)
Supplement: Supplementary file 1. — The three fitness measures were percent of spores that were viable, the total number of spores produced by a clone, and total viable spores. Total viable spores is the product of the other two measures. For each pairwise contrast, the essential difference in treatments is in boldface, and a treatment that is significantly higher than the other is marked with an asterisk and printed in red. Each of the fitness measures was analyzed with a set of Generalized Linear Mixed Models (GLMMs). This table gives the p-values for each question asked about main or interaction effects and the post hoc pairwise comparisons made, as relevant. Details about the statistical tests used can be found in the main text. [file elife-42660-supp1.xlsx]

## Sheet: S1.Field-State & Curing
			Fitness Measure
	Question / Comparison		Percent Viable Spores	Total Spore Production	Total Viable Spores**
a	Are there fitness differences between field-collected states before curing?		0.024	0.11	0.062
		Naïve vs. Native-ag.	0.6	-	-
		Naïve vs. Native-ha*.	0.035	-	-
		Native-ag. vs. Native-ha*	0.01	-	-
b	Are there fitness differences between field-collected states after curing?		0.09795	0.8366	0.3225
		Naïve.Cured vs. Native-ag.Cured	-	-	-
		Naïve.Cured vs. Native-ha.Cured	-	-	-
		Native-ag.Cured vs. Native-ha.Cured	-	-	-
c	Is there an overall effect on native clones of curing with antibiotics?		< 0.001	< 0.001	0.008
		Naïve.Cured vs. Naïve	0.7583	0.992	0.95
		Native-ag.Cured* vs. Native-ag.	0.0012	0.0027	< 0.001
		Native-ha.Cured vs. Native-ha.	0.8335	0.4908	0.34
d	Does curing with antibiotics differentially affect the fitness of natural clones in terms of their Burkholderia infection status? (i.e., Is there an interaction between Burkholderia infection in the field and curing with antibiotics?		< 0.001	< 0.001	< 0.001
* When significantly different, the red item with asterisk had the higher value
** Total Viable Spores are the product of Percent Viable Spores and Total Spore Production
N.B., Dashes (-) indicate that multiple comparisons were not performed because the main effect was not significant.
