# Supplementary material for: Symbiont location, host fitness, and possible coadaptation in a symbiosis between social amoebae and bacteria
Source: eLife. 2018 Dec 31;7:e42660. doi: 10.7554/eLife.42660 (PMC6336404; doi:10.7554/eLife.42660)
Supplement: Supplementary file 2. — he three fitness measures were again percent of spores that were viable, the total number of spores produced by a clone, and total viable spores. Total viable spores is the product of the other two measures. For each pairwise contrast, the essential difference in treatments is in boldface, and a treatment that is significantly higher than the other is marked with an asterisk and printed in red. Each of the fitness measures was analyzed with a set of Generalized Linear Mixed Models (GLMMs). This table gives the p-values for each question asked about main or interaction effects and the post hoc pairwise comparisons made, as relevant. Details about the statistical tests used can be found in the main text. [file elife-42660-supp2.xlsx]

## Sheet: S2.Re-infection
			Fitness Measure
	Question / Comparison		Percent Viable Spores	Total Spore Production	Total Viable Spores*
a	Overall, are there fitness differences when either Burkholderia are added to cured clones?		< 0.001	< 0.001	< 0.001
b	Overall, are there fitness differences between cured clones when B. agricolaris is added*?		< 0.001	< 0.001	< 0.001
		Naïve.Cured+agricolaris vs. Naïve.Cured*	< 0.001	< 0.001	< 0.001
		Native-ag.Cured+agricolaris vs. Native-ag.Cured*	< 0.001	< 0.001	< 0.001
		Native-ha.Cured+agricolaris vs. Native-ha.Cured*	< 0.001	< 0.001	< 0.001
c	Overall, are there fitness differences between cured clones when B. hayleyella is added*?		< 0.001	< 0.001	< 0.001
		Naïve.Cured+hayleyella vs. Naïve.Cured*	< 0.001	< 0.001	< 0.001
		Native-ag.Cured+hayleyella vs. Native-ag.Cured*	< 0.001	< 0.001	< 0.001
		Native-ha.Cured+hayleyella vs. Native-ha.Cured*	0.0001	< 0.001	< 0.001
d	Is there an overall difference in fitness after the addition of B. agricolaris *vs. B. hayleyella?		< 0.001	< 0.001	< 0.001
		Naïve.Cured+agricolaris* vs. Naïve.Cured+hayleyella	0.002	< 0.001	0.0269
		Native-ag.Cured+agricolaris* vs. Native-ag.Cured+hayleyella	< 0.001	< 0.001	0.0002
		Native-ha.Cured+agricolaris vs. Native-ha.Cured+hayleyella*	0.0003	0.115	0.0037
e	Is there an overall interaction between which Burkholderia is added and the native infection status of the amoeba clones?		< 0.001	< 0.001	< 0.001
		Do clones have higher fitness when their own Burkholderia are added?
		Native-ag.Cured+agricolaris vs. Naïve.Cured+agricolaris	0.832	0.934	0.2841
		Native-ag.Cured+agricolaris vs. Native-ha.Cured+agricolaris	0.433	1	0.446
		Native-ha.Cured+hayleyella* vs. Naïve.Cured+hayleyella	0.0009	< 0.001	< 0.001
		Native-ha.Cured+hayleyella* vs. Native-ag.Cured+hayleyella	0.084	< 0.001	< 0.001
* When significantly different, the red item with asterisk had the higher value
**Total Viable Spores is the product of Percent Viable Spores and Total Spore Production
N.B., Dashes (-) indicate that multiple comparisons were not performed because the main effect was not significant.
