# Supplementary material for: Symbiont location, host fitness, and possible coadaptation in a symbiosis between social amoebae and bacteria
Source: eLife. 2018 Dec 31;7:e42660. doi: 10.7554/eLife.42660 (PMC6336404; doi:10.7554/eLife.42660)
Supplement: Supplementary file 4. — Each of the spore measures was analyzed with a set of Generalized Linear Mixed Models (GLMMs). This table gives the p-values for each question asked about main or interaction effects and the post hoc pairwise comparisons made, as relevant. For each pairwise contrast, the essential difference in treatments is in boldface, and a treatment that is significantly higher than the other is marked with an asterisk and printed in red. Details about the statistical tests used can be found in the main text. One clone of each native type was tested: QS9 naïve; QS70 ag-infected; QS11 ha-infected. [file elife-42660-supp4.xlsx]

## Sheet: S4.Sori_Morphology
	Question / Comparison		Sorus Diameter		Sorus Volume
a	Overall, are there morphological differences between the three amoeba hosts?		< 0.001		< 0.001
		Naïve* vs. Native-ag.	< 0.001		< 0.001
		Naïve* vs. Native-ha.	< 0.001		< 0.001
		Native-ag. vs. Native-ha.	0.98		0.99
b	Does curing with antibiotics affect the sorus morphology of the three amoeba hosts?		0.634		0.803
		Naïve vs. Naïve.Cured	-		-
		Native-ag vs. Native-ag.Cured	-		-
		Native-ha vs. Native-ha.Cured	-		-
c	Is there an overall effect on sorus morphology when B. agricolaris is added to cured amoeba hosts?		< 0.001		< 0.001
		Naïve.Cured vs. Naïve.Cured+agricolaris	0.3013		0.45
		Native-ag.Cured vs. Native-ag.Cured+agricolaris	0.3101		0.25
		Native-ha.Cured vs. Native-ha.Cured+agricolaris*	0.01172		0.036
d	Is there an overall effect on sorus morphology when B. hayleyella is added to cured amoeba hosts?		< 0.001		< 0.001
		Naïve.Cured* vs. Naïve.Cured+hayleyella	< 0.001		< 0.001
		Native-ag.Cured vs. Native-ag.Cured+hayleyella	0.5268		0.34
		Native-ha.Cured vs. Native-ha.Cured+hayleyella	0.5169		0.63
e	Overall, is there an interaction between the amoeba hosts' native infection status and the species of Burkholderia added?		0.00035		0.0014
		Do amoeba have a distinct sorus morphology when their own Burkholderia are added?
		Native-ha.Cured+agricolaris* vs. Native-ha.Cured+hayleyella	< 0.001		< 0.001
		Native-ha.Cured+agricolaris* vs. Native-ha.Cured+hayleyella
		Native-ha.Cured+agricolaris* vs. Native-ha.Cured+hayleyella	0.0005		< 0.001
		Does the naïve clone have a distinct sorus morphology when Burkholderia are added?
		Native-naïve.Cured+agricolaris* vs. Native-naïve.Cured+hayleyella	0.0177		0.0105491
* When significantly different, the red item with asterisk had the higher value
* *Total Viable Spores is the product of Percent Viable Spores and Total Spore Production
N.B., Dashes (-) indicate that multiple comparisons were not performed because the main effect was not significant.
